# Supplementary material for: Comparative transcriptome combined with morphophysiological analyses revealed the molecular mechanism underlying Tetrahymena thermophila predation-induced antiphage defense in Aeromonas hydrophila
Source: Virulence. 2022 Sep 24;13(1):1650–65. doi: 10.1080/21505594.2022.2127186 (PMC9518995; doi:10.1080/21505594.2022.2127186)
Supplement: Supplemental Material [file KVIR_A_2127186_SM5400.zip]

Archive with 11 entries (10 files):
- supplementary/
- supplementary/Figure S1.doc
- supplementary/Figure S2.doc
- supplementary/Figure S3.doc
- supplementary/Figure S4.doc
- supplementary/Figure S5.doc
- supplementary/Figure S6.doc
- supplementary/Table S1.doc
- supplementary/Table S2.doc
- supplementary/Table S3.doc
- supplementary/Table S4.doc
